# Supplementary material for: Polar-Region Soils as Novel Reservoir of Lactic Acid Bacteria from the Genus Carnobacterium
Source: Int J Mol Sci. 2024 Aug 30;25(17):9444. doi: 10.3390/ijms25179444 (PMC11395011; doi:10.3390/ijms25179444)
Supplement: Supplementary file 1 [file ijms-25-09444-s001.zip]

Archive with 1 entries (1 files):
- ijms-3125193-supplementary.pdf
